# Supplementary material for: Bioequivalence and Pharmacokinetics of Low-Dose Anagrelide 0.5 mg Capsules in Healthy Volunteers
Source: Biomedicines. 2025 Aug 15;13(8):1993. doi: 10.3390/biomedicines13081993 (PMC12383776; doi:10.3390/biomedicines13081993)
Supplement: Supplementary file 1 [file biomedicines-13-01993-s001.zip]

Archive with 1 entries (1 files):
- biomedicines-3797245-supplementary.pdf
